# Supplementary material for: Targeting PAK1 or PAK4 Uncovers Different Mechanisms of Vascular Reprogramming in Pancreatic Cancer
Source: Cells. 2025 Nov 17;14(22):1806. doi: 10.3390/cells14221806 (PMC12650886; doi:10.3390/cells14221806)
Supplement: Supplementary file 1 [file cells-14-01806-s001.zip]

Archive with 1 entries (1 files):
- cells-3920676-supplementary.pdf
